# Supplementary material for: The Impact of Vp-Porin, an Outer Membrane Protein, on the Biological Characteristics and Virulence of Vibrio Parahaemolyticus
Source: Biology (Basel). 2024 Jun 28;13(7):485. doi: 10.3390/biology13070485 (PMC11273978; doi:10.3390/biology13070485)
Supplement: Supplementary file 1 [file biology-13-00485-s001.zip]

Archive with 1 entries (1 files):
- biology-3067577-supplementary.pdf
